# Supplementary material for: Evidence of Small Fungal Cysteine-Rich Proteins Acting as Biosurfactants and Self-Assembling into Large Fibers
Source: Int J Mol Sci. 2023 Sep 8;24(18):13843. doi: 10.3390/ijms241813843 (PMC10531366; doi:10.3390/ijms241813843)
Supplement: Supplementary file 1 [file ijms-24-13843-s001.zip]

Archive with 1 entries (1 files):
- ijms-2550806-SI.pdf
